# Supplementary material for: Increased Accuracy of Genomic Prediction Using Preselected SNPs from GWAS with Imputed Whole-Genome Sequence Data in Pigs
Source: Animals (Basel). 2023 Dec 15;13(24):3871. doi: 10.3390/ani13243871 (PMC10740755; doi:10.3390/ani13243871)
Supplement: Supplementary file 1 [file animals-13-03871-s001.zip]

Archive with 1 entries (1 files):
- animals-2724435-supplementary.pdf
